# Supplementary material for: Characteristic Analysis of Featured Genes Associated with Cholangiocarcinoma Progression
Source: Biomedicines. 2023 Mar 10;11(3):847. doi: 10.3390/biomedicines11030847 (PMC10045321; doi:10.3390/biomedicines11030847)
Supplement: Supplementary file 1 [file biomedicines-11-00847-s001.zip]

Archive with 1 entries (1 files):
- biomedicines-2182635-supplementary.pdf
